# Supplementary material for: Single-Step IGHV Next-Generation Sequencing Detects Clonality and Somatic Hypermutation in Lymphoid Malignancies: A Phase III Diagnostic Accuracy Study
Source: Cancers (Basel). 2023 Sep 19;15(18):4624. doi: 10.3390/cancers15184624 (PMC10526376; doi:10.3390/cancers15184624)
Supplement: Supplementary file 1 [file cancers-15-04624-s001.zip]

Archive with 1 entries (1 files):
- cancers-2554445-supplementary.pdf
